# Supplementary material for: In Silico Analysis of Serum Albumin Binding by Bone-Regenerative Hyaluronan-Based Molecules
Source: Pharmaceutics. 2025 Nov 8;17(11):1445. doi: 10.3390/pharmaceutics17111445 (PMC12655611; doi:10.3390/pharmaceutics17111445)
Supplement: Supplementary file 1 [file pharmaceutics-17-01445-s001.zip]

Archive with 1 entries (1 files):
- pharmaceutics-3906405-supplementary.pdf
